# Supplementary material for: Is the Sentinel Lymph Node Biopsy Safe and Accurate After Previous Surgery for Vulvar Squamous Cell Carcinoma? A Systematic Review
Source: Cancers (Basel). 2025 Feb 17;17(4):673. doi: 10.3390/cancers17040673 (PMC11853356; doi:10.3390/cancers17040673)
Supplement: Supplementary file 1 [file cancers-17-00673-s001.zip]

Archive with 1 entries (1 files):
- cancers-3448151-supplementary.pdf
